# Supplementary material for: Physically asymmetric division of the C. elegans zygote ensures invariably successful embryogenesis
Source: eLife. 2021 Feb 23;10:e61714. doi: 10.7554/eLife.61714 (PMC7972452; doi:10.7554/eLife.61714)
Supplement: Figure 1—figure supplement 2—source code 1. [file elife-61714-fig1-figsupp2-code1.zip]

Archive with 1 entries (1 files):
- Figure 1  supplement 2  source code.R
